# Supplementary material for: Leveraging Supervisor Knowledge Sharing Behavior and Organizational Absorptive Capacity on Nurses' Creativity
Source: J Nurs Manag. 2024 Mar 12;2024:5480761. doi: 10.1155/2024/5480761 (PMC11919019; doi:10.1155/2024/5480761)
Supplement: Supplementary Materials — Supplementary File 1. English Version of the Questionnaire: this file includes the final validated study tools used in data collection and analysis. Supplementary File 2. Tool Factor Analysis and Validity: this file includes the detailed testing of the study tools validity and reliability including the item factor analysis. [file 5480761.f1.zip]

Archive with 2 entries (2 files):
- Supplementry File 1 English Version of the Questionnaire.pdf
- Supplementry File 2 Tool Factor Analysis and validity (1).pdf
